# Supplementary material for: The Adaptor Protein NumbL Is Involved in the Control of Glucolipotoxicity-Induced Pancreatic Beta Cell Apoptosis
Source: Int J Mol Sci. 2023 Feb 7;24(4):3308. doi: 10.3390/ijms24043308 (PMC9959170; doi:10.3390/ijms24043308)
Supplement: Supplementary file 1 [file ijms-24-03308-s001.zip]

Archive with 1 entries (1 files):
- ijms-2172555-supplementary.pdf
